# Supplementary material for: Facile Synthesis of 2H-Benzo[h]Chromenes via an Arylamine-Catalyzed Mannich Cyclization Cascade Reaction
Source: Molecules. 2021 Jun 12;26(12):3617. doi: 10.3390/molecules26123617 (PMC8231631; doi:10.3390/molecules26123617)
Supplement: Supplementary file 1 [file molecules-26-03617-s001.zip]

Archive with 1 entries (1 files):
- molecules-1202113-supplementary.pdf
